# Supplementary material for: Synthesis of Functional Building Blocks for Type III-B Rotaxane Dendrimer
Source: Polymers (Basel). 2021 Nov 12;13(22):3909. doi: 10.3390/polym13223909 (PMC8622516; doi:10.3390/polym13223909)
Supplement: Supplementary file 1 [file polymers-13-03909-s001.zip]

Archive with 1 entries (1 files):
- polymers-1457711-supplementary.pdf
